# Supplementary material for: Usefulness of Size-Exclusion Chromatography–Multi-Angle Light Scattering to Assess Particle Composition and Protein Impurities for Quality Control of Therapeutic Exosome Preparations
Source: Pharmaceutics. 2024 Nov 27;16(12):1526. doi: 10.3390/pharmaceutics16121526 (PMC11728667; doi:10.3390/pharmaceutics16121526)
Supplement: Supplementary file 1 [file pharmaceutics-16-01526-s001.zip]

Archive with 1 entries (1 files):
- pharmaceutics-3315158-supplementary.pdf
